# Supplementary material for: PML Is Limiting NLRP3 Inflammasome Activity in Human Endothelial Cells
Source: Cells. 2025 Dec 10;14(24):1961. doi: 10.3390/cells14241961 (PMC12732286; doi:10.3390/cells14241961)
Supplement: Supplementary file 1 [file cells-14-01961-s001.zip]

Archive with 1 entries (1 files):
- cells-3891338-supplementary.pdf
